# Supplementary material for: RHIVDB: A Freely Accessible Database of HIV Amino Acid Sequences and Clinical Data of Infected Patients
Source: Front Genet. 2021 Jun 10;12:679029. doi: 10.3389/fgene.2021.679029 (PMC8222909; doi:10.3389/fgene.2021.679029)
Supplement: Supplementary file 1 [file Data_Sheet_1.ZIP]

Archive with 3 entries (2 files):
- RHIVDB-scripts/
- RHIVDB-scripts/export_cd4.php
- RHIVDB-scripts/export_protein.php
