# Supplementary material for: RHIVDB: A Freely Accessible Database of HIV Amino Acid Sequences and Clinical Data of Infected Patients
Source: Front Genet. 2021 Jun 10;12:679029. doi: 10.3389/fgene.2021.679029 (PMC8222909; doi:10.3389/fgene.2021.679029)
Supplement: Supplementary file 1 [file Data_Sheet_1.ZIP › RHIVDB-scripts/export_cd4.php]

<?php


try
{
$pdo = @new PDO(
    'mysql:host=...;dbname=...',
    'login',
    'pass',
 	array(PDO::MYSQL_ATTR_INIT_COMMAND => "SET NAMES utf8")
); 


	$stmt1 = $pdo->prepare("select id_person,value,date from cd4;");
	//$stmt1 = $pdo->prepare("select id from predict;");
	$stmt1->execute();
	$arr= $stmt1->fetchAll();

$total="person age;person first blot;CD4 value;date CD;drugs;theraphy begin"."\r\n";
foreach($arr as $row)
{
	$stmt1 = $pdo->prepare("select * from person where id_uniq=:id;");
	$stmt1->bindParam(':id',$row['id_person']);		
	//$stmt1 = $pdo->prepare("select id from predict;");
	$stmt1->execute();
	$arr_pers= $stmt1->fetch();
	$birthDate=$arr_pers['birthday'];
	//$birthDate = explode("-", $birthDate);
	
		if (isset($birthDate)) {
		$birthDate = explode("-", $birthDate);
		$age = (date("md", date("U", mktime(0, 0, 0, $birthDate[1], $birthDate[2], $birthDate[0]))) > date("md")
		? ((date("Y") - $birthDate[0]) - 1)
		: (date("Y") - $birthDate[0]));
		//echo  $age;
	}
	else 	{
		$birthYear=$arr_pers['year_birthday'];
		$age = date("Y")-$birthYear;
		//echo $age;
	}
   	$viral = explode("-", $arr_pers['date_first_blot']);
	
	$stmt1 = $pdo->prepare("select * from person_therapy where id_person=:id;");
	$stmt1->bindParam(':id',$row['id_person']);		
	//$stmt1 = $pdo->prepare("select id from predict;");
	$stmt1->execute();
	$arr2= $stmt1->fetchAll();
	$date_cd4_arr=explode('-',$row['date']);
	$date_cd4_time = strtotime($row['date']);
	$therapy=0;
	foreach($arr2 as $row2)
		{
				
			$year_b=$row2['year_begin'];
			$year_end=$row2['year_end'];
			$month_b=$row2['month_begin'];
			$month_end=$row2['month_end'];
			
			$date_end=$row2['date_end'];
			$date_begin=$row2['date_begin'];
			$f='';
			if ($date_cd4_time ==strtotime($date_begin)){ $therapy=$row2['id'];  break;}
			if ($date_cd4_time == strtotime($date_end)) { $therapy=$row2['id'];  break;}
			if (($date_cd4_time >strtotime($date_begin)) and ($date_cd4_time < strtotime($date_end)) and (strlen($date_begin)>0) and (strlen($date_end)>0)) {$f='1'; $therapy=$row2['id']; break;}
			if (($date_cd4_time >strtotime($date_begin)) and (strlen($date_begin)>0)   and (strlen($date_end)==0)){ $therapy=$row2['id']; $f='2'; break;}
			if (($date_cd4_arr[0] >$year_b) and ($date_cd4_arr[0] <$year_end)) { $therapy=$row2['id']; $f='3'; break;}
			if (($date_cd4_arr[0] >$year_b)  and (strlen($year_end)==0)) { $therapy=$row2['id']; $f='4'; break;}
			if (($date_cd4_arr[0] == $year_b) and (strlen($date_begin)==0) and (strlen($date_end)==0) and (strlen($month_b)!=0) and ($month_b<=$date_cd4_arr[1])){ $therapy=$row2['id']; $f='5'; break;}
			if (($date_cd4_arr[0] == $year_b) and (strlen($date_begin)==0) and ($date_cd4_arr[0] == $year_end) and (strlen($month_b)!=0) and ($month_b<=$date_cd4_arr[1]) and (strlen($month_end)!=0) and ($month_b>=$date_cd4_arr[1])){ $f='6'; $therapy=$row2['id']; break;}
			if (($date_cd4_arr[0] == $year_b) and (strlen($date_begin)==0) and ($date_cd4_arr[0] < $year_end)){ $therapy=$row2['id'];$f='7'; break;}
			if (($date_cd4_arr[0] > $year_b) and (strlen($date_begin)==0) and ($date_cd4_arr[0] == $year_end)and (strlen($month_end)!=0) and ($month_b>=$date_cd4_arr[1])){ $therapy=$row2['id'];$f='8'; break;}
			
		}
	$date_therapy='';
	$drugs='';
	if ($therapy!=0) {
	$stmt1 = $pdo->prepare("select * from person_therapy where id=:th");
	$stmt1->bindParam(':th',$therapy);		
	//$stmt1 = $pdo->prepare("select id from predict;");
	$stmt1->execute();
	$arr2= $stmt1->fetch();
	$year_b=$arr2['year_begin'];
	$month_b=$arr2['month_begin'];
	$date_b=$arr2['date_begin'];
	$id_th=$arr2['id_therapy'];
	if (strlen($date_b)!=0) $date_therapy=$date_b;
	else {
		$date_therapy=".".$year_b;
		if (strlen($month_b)!=0) $date_therapy=$month_b.$date_therapy;
		else $date_therapy="?".$date_therapy;
		$date_therapy="?.". $date_therapy;
		
	}
	
	$stmt1 = $pdo->prepare("select drugs_ids from therapy where id=:id;");
	$stmt1->bindParam(':id',$id_th);		
	//$stmt1 = $pdo->prepare("select id from predict;");
	$stmt1->execute();
	$arr2= $stmt1->fetch();	
	$stmt1 = $pdo->prepare("select name from drug where id in (".$arr2[0].");");
	//$stmt1->bindParam(':id',$arr2[0]);		
	//$stmt1 = $pdo->prepare("select id from predict;");
	$stmt1->execute();
	$arr2= $stmt1->fetchAll();	
	foreach($arr2 as $row2)
		{
			$drugs.=$row2[0].",";
		}	
			
	}
	//echo $drugs."<br>";
	$total.=$age.";".$viral[0].";".$row['value'].";".$row['date'].";".$drugs.";".$date_therapy."\r\n";

//$total.=$row['id']."\n";
 
}
echo ($total);
	
} 
    
 
catch(PDOException $e) {
  //print_r( $pdo->errorInfo());
  die('Some problem with server. Please, come later');
}


?>
