# Supplementary material for: RHIVDB: A Freely Accessible Database of HIV Amino Acid Sequences and Clinical Data of Infected Patients
Source: Front Genet. 2021 Jun 10;12:679029. doi: 10.3389/fgene.2021.679029 (PMC8222909; doi:10.3389/fgene.2021.679029)
Supplement: Supplementary file 1 [file Data_Sheet_1.ZIP › RHIVDB-scripts/export_protein.php]

<?php


try
{
$pdo = @new PDO(
    'mysql:host=...;dbname=...',
    'login',
    'pass',
 	array(PDO::MYSQL_ATTR_INIT_COMMAND => "SET NAMES utf8")
); 


	$stmt1 = $pdo->prepare("select * from protein;");
	//$stmt1 = $pdo->prepare("select id from predict;");
	$stmt1->execute();
	$arr= $stmt1->fetchAll();
$dom = new DOMDocument();

$dom->encoding = 'utf-8';
$dom->xmlVersion = '1.0';
$dom->formatOutput = true;
$xml_file_name = 'protein.xml';
$root = $dom->createElement('Proteins');
	
foreach($arr as $row)
{
	$protein_node = $dom->createElement('protein');
	$attr_protein_id = new DOMAttr('id', $row['id']);
	$protein_node->setAttributeNode($attr_protein_id);
	

	$child_node_title = $dom->createElement('Date', $row['date']);
	$protein_node->appendChild($child_node_title);
	
	$child_node_title = $dom->createElement('HivType',$row['hiv_type']);
	$protein_node->appendChild($child_node_title);
	$child_node_title = $dom->createElement('Genbank', $row['genbank']);
	$protein_node->appendChild($child_node_title);
	$child_node_title = $dom->createElement('ProteinType', $row['protein_type']);
	$protein_node->appendChild($child_node_title);
	$child_node_title = $dom->createElement('MethodType', $row['method_type']);
	$protein_node->appendChild($child_node_title);
	$child_node_title = $dom->createElement('Sequence', $row['value']);
	$protein_node->appendChild($child_node_title);
	
	
	
	//$attr_protein_date = new DOMAttr('date', $row['date']);
	$stmt1 = $pdo->prepare("select * from person where id_uniq=:id;");
	$stmt1->bindParam(':id',$row['id_person']);		
	$stmt1->execute();
	$arr_pers= $stmt1->fetch();
	$birthDate=$arr_pers['birthday'];
	//$birthDate = explode("-", $birthDate);
	
		if (isset($birthDate)) {
		$birthDate = explode("-", $birthDate);
		$age = (date("md", date("U", mktime(0, 0, 0, $birthDate[1], $birthDate[2], $birthDate[0]))) > date("md")
		? ((date("Y") - $birthDate[0]) - 1)
		: (date("Y") - $birthDate[0]));
		//echo  $age;
	}
	else 	{
		$birthYear=$arr_pers['year_birthday'];
		$age = date("Y")-$birthYear;
		//echo $age;
	}
   	$viral = explode("-", $arr_pers['date_first_blot']);
	
	$stmt1 = $pdo->prepare("select * from person_therapy where id_person=:id;");
	$stmt1->bindParam(':id',$row['id_person']);		
	//$stmt1 = $pdo->prepare("select id from predict;");
	$stmt1->execute();
	$arr2= $stmt1->fetchAll();
	$date_cd4_arr=explode('-',$row['date']);
	$date_cd4_time = strtotime($row['date']);
	$therapy=0;
$infoTag2 = $protein_node->appendChild( $dom->createElement("Treatments"));
	foreach($arr2 as $row2)
		{
			$infoTag = $infoTag2->appendChild(
  $dom->createElement("Theraphy")
);
			$infoTag ->appendChild($dom->createElement("Title"))->appendChild($dom->createTextNode($row2['name_therapy']));
			if ($row2['date_begin']!="")
				$infoTag->appendChild($dom->createElement("DateBegin"))->appendChild($dom->createTextNode($row2['date_begin']));
			else if ($row2['year_begin']!="") {
				$infoTag->appendChild($dom->createElement("YearBegin"))->appendChild($dom->createTextNode($row2['year_begin']));
				$infoTag->appendChild($dom->createElement("MonthBegin"))->appendChild($dom->createTextNode($row2['month_begin']));
				
			}
			if ($row2['date_end']!="")
			$infoTag ->appendChild($dom->createElement("DateEnd"))->appendChild($dom->createTextNode($row2['date_end']));
			else if ($row2['year_end']!="") {
				$infoTag->appendChild($dom->createElement("YearEnd"))->appendChild($dom->createTextNode($row2['year_end']));
				$infoTag->appendChild($dom->createElement("MonthEnd"))->appendChild($dom->createTextNode($row2['month_end']));
				
			}
			
			$stmt3 = $pdo->prepare("select drugs_ids from therapy where id=:id;");
			$stmt3->bindParam(':id',$row2['id_therapy']);		
			$stmt3->execute();
			$arr3= $stmt3->fetch();	
			$stmt4 = $pdo->prepare("select * from drug where id in (".$arr3[0].");");
			$stmt4->execute();
			$arr4= $stmt4->fetchAll();	
			$infoTag3 = $infoTag->appendChild(
					$dom->createElement("Drugs")
				);
			foreach($arr4 as $row4)
				{
					//print ($row2['name']);
				$infoTagdrug = $infoTag3->appendChild(
					$dom->createElement("Drug")
				);
				$infoTagdrug->appendChild($dom->createElement("Name"))->appendChild($dom->createTextNode($row4['name']));
				$infoTagdrug->appendChild($dom->createElement("Abbreviation"))->appendChild($dom->createTextNode($row4['abbreviation']));
				$infoTagdrug->appendChild($dom->createElement("Type"))->appendChild($dom->createTextNode($row4['type_short']));
				
					
			}	
			
	}
 $root->appendChild($protein_node);
 
}
$dom->appendChild($root);
echo $dom->saveXML();
} 
    
 
catch(PDOException $e) {
  //print_r( $pdo->errorInfo());
  die('Some problem with server. Please, come later');
}


?>
